# Supplementary material for: SiFT: uncovering hidden biological processes by probabilistic filtering of single-cell data
Source: Nat Commun. 2024 Jan 26;15:760. doi: 10.1038/s41467-024-44757-7 (PMC10817921; doi:10.1038/s41467-024-44757-7)
Supplement: Supplementary file 4 — Source Data [file 41467_2024_44757_MOESM4_ESM.xlsx]

## Sheet: Figure 2b
Figure 2b
	metric	method	variable	value
	graph iLISI cc phase	sift	0	0.793923
	graph iLISI cc phase & sex	sift	0	0.639804
	HVG overlap	sift	0	0.258065
	graph iLISI cc phase	regress_out	0	0.77911
	graph iLISI cc phase & sex	regress_out	0	0.639965
	HVG overlap	regress_out	0	0.193548
	graph iLISI cc phase	scvi_cond	0	0.770603
	graph iLISI cc phase & sex	scvi_cond	0	0.645113
	HVG overlap	scvi_cond	0	0.16129
	graph iLISI cc phase	nothing	0	0.337088
	graph iLISI cc phase & sex	nothing	0	0.318492
	HVG overlap	nothing	0	0
	graph iLISI cc phase	sift	1	0.76253
	graph iLISI cc phase & sex	sift	1	0.639024
	HVG overlap	sift	1	0.387097
	graph iLISI cc phase	regress_out	1	0.749053
	graph iLISI cc phase & sex	regress_out	1	0.625575
	HVG overlap	regress_out	1	0.290323
	graph iLISI cc phase	scvi_cond	1	0.688445
	graph iLISI cc phase & sex	scvi_cond	1	0.599267
	HVG overlap	scvi_cond	1	0.258065
	graph iLISI cc phase	nothing	1	0.327573
	graph iLISI cc phase & sex	nothing	1	0.279072
	HVG overlap	nothing	1	0.0322581
	graph iLISI cc phase	sift	2	0.676272
	graph iLISI cc phase & sex	sift	2	0.60368
	HVG overlap	sift	2	0.451613
	graph iLISI cc phase	regress_out	2	0.677586
	graph iLISI cc phase & sex	regress_out	2	0.599996
	HVG overlap	regress_out	2	0.322581
	graph iLISI cc phase	scvi_cond	2	0.615624
	graph iLISI cc phase & sex	scvi_cond	2	0.571342
	HVG overlap	scvi_cond	2	0.193548
	graph iLISI cc phase	nothing	2	0.328416
	graph iLISI cc phase & sex	nothing	2	0.325274
	HVG overlap	nothing	2	0
	graph iLISI cc phase	sift	3	0.739081
	graph iLISI cc phase & sex	sift	3	0.521985
	HVG overlap	sift	3	0.548387
	graph iLISI cc phase	regress_out	3	0.738749
	graph iLISI cc phase & sex	regress_out	3	0.519955
	HVG overlap	regress_out	3	0.548387
	graph iLISI cc phase	scvi_cond	3	0.704858
	graph iLISI cc phase & sex	scvi_cond	3	0.521453
	HVG overlap	scvi_cond	3	0.290323
	graph iLISI cc phase	nothing	3	0.381236
	graph iLISI cc phase & sex	nothing	3	0.293579
	HVG overlap	nothing	3	0.193548

## Sheet: Figure 2c
Figure 2c
	n_var	n_cov	n_obs	runtime	method
	4000	10	5000	42.1304	regress_out
	4000	10	486134	5190.51	regress_out
	4000	10	80000	547.432	regress_out
	4000	10	320000	2439.46	regress_out
	4000	10	160000	1477.98	regress_out
	4000	10	40000	251.91	regress_out
	4000	10	20000	114.897	regress_out
	4000	10	5000	118.91	scVI
	4000	10	320000	2036.43	scVI
	4000	10	80000	1152.29	scVI
	4000	10	486134	2181.23	scVI
	4000	10	160000	1734.84	scVI
	4000	10	20000	332.812	scVI
	4000	10	40000	624.592	scVI
	4000	10	320000	323.666	SiFT
	4000	10	10000	3.22303	SiFT
	4000	10	486134	750.219	SiFT
	4000	10	80000	35.8765	SiFT
	4000	10	20000	5.31751	SiFT
	4000	10	5000	2.67068	SiFT
	4000	10	160000	125.226	SiFT
	4000	10	40000	12.2592	SiFT

## Sheet: Figure 3d
Figure 3d
		bio-conservation								cell cycle removal
	data	NMI_cluster/label	ARI_cluster/label	ASW_label	isolated_label_F1	isolated_label_silhouette	cLISI	bio conservation (mean)	bio conservation (var)	ASW_label/batch	PCR_batch	cell_cycle_removal	iLISI	cell-cycle removal (mean)	cell-cycle removal (var)
	original	0.210916	0.126226	0.513641	0.660454	0.513641	0.263265	0.381357	0.0858256	0.91173	0	0	0.388898	0.325157	0.215944
	Seurat	0.180692	0.107178	0.507892	0.660454	0.507892	0.215023	0.363189	0.0914776	0.911265	0.43657	0.443765	0.586201	0.59445	0.111082
	Cyclum	0.472286	0.488066	0.514691	0.83469	0.514691	0.194602	0.503171	0.0829793	0.926498	0.753227	0.0145527	0.684433	0.594678	0.199967
	ccRemover	0.0746737	0.04306	0.501296	0.660454	0.501296	0.111282	0.315344	0.109842	0.905598	0.442034	0.4281	0.664886	0.610154	0.112432
	SiFT (ground truth)	0.495659	0.534126	0.5152	0.855814	0.5152	0.275651	0.531942	0.07582	0.925354	1	2.01234e-07	0.810148	0.683876	0.231278
	SiFT (Cyclum, binned)	0.559734	0.647945	0.517284	0.899783	0.517284	0.480811	0.603807	0.0636639	0.903427	0.882006	0.12841	0.837638	0.68787	0.186989
	SiFT (cell cycle genes)	0.240209	0.25141	0.503324	0.670979	0.503324	0.210458	0.396617	0.0770824	0.973086	0.589523	0.42537	0.820033	0.702003	0.12131

## Sheet: Figure 4c
Figure 4c
			elovl3			hlf
	time point	Type	mean	ci_low	ci_high	mean	ci_low	ci_high
	0	Original	1.38968	1.33662	1.44621	0.107524	0.0817009	0.132966
	6	Original	0.389839	0.347971	0.432012	0.18456	0.150251	0.221303
	12	Original	0.0660478	0.0424871	0.0937874	0.379743	0.339429	0.416557
	18	Original	0.564634	0.511724	0.621569	0.203063	0.162082	0.243197
	0	SiFT (spatial genes; knn)	0.542455	0.487078	0.590323	-0.0659319	-0.0908274	-0.0379417
	6	SiFT (spatial genes; knn)	-0.25082	-0.29023	-0.208314	-0.0294609	-0.0633684	0.00502445
	12	SiFT (spatial genes; knn)	-0.374994	-0.402315	-0.345373	0.10185	0.0610743	0.140734
	18	SiFT (spatial genes; knn)	-0.109711	-0.164663	-0.0559999	0.00100674	-0.0367891	0.040113
	0	SiFT (OT layers)	0.788155	0.738306	0.83924	-0.104619	-0.130216	-0.0796397
	6	SiFT (OT layers)	-0.31604	-0.354583	-0.274147	-0.0322484	-0.0679966	0.00266231
	12	SiFT (OT layers)	-0.611306	-0.638005	-0.58388	0.165075	0.128296	0.204048
	18	SiFT (OT layers)	-0.0639006	-0.118981	-0.0115158	-0.00860736	-0.0490754	0.0300875
			elovl3			hlf
	layer	Type	mean	ci_low	ci_high	mean	ci_low	ci_high
	1	Original	1.33585	1.23173	1.43483	0.245115	0.187964	0.311218
	2	Original	1.16699	1.06164	1.2646	0.234707	0.176752	0.292397
	3	Original	0.982234	0.919952	1.04765	0.198069	0.160526	0.238161
	4	Original	0.664078	0.58527	0.738786	0.207563	0.156147	0.263894
	5	Original	0.756996	0.629583	0.889809	0.159544	0.0781858	0.238869
	6	Original	0.447077	0.392162	0.506777	0.214106	0.170485	0.257635
	7	Original	0.321311	0.270573	0.372288	0.199686	0.158795	0.242195
	8	Original	0.174515	0.135852	0.217123	0.233271	0.191824	0.279809
	1	SiFT (spatial genes; knn)	0.174825	0.0720058	0.275274	0.0152316	-0.045143	0.0784247
	2	SiFT (spatial genes; knn)	0.0774944	-0.0131965	0.176506	0.010834	-0.049366	0.0724526
	3	SiFT (spatial genes; knn)	0.0503078	-0.00957973	0.111535	-0.0276382	-0.0662806	0.0123581
	4	SiFT (spatial genes; knn)	-0.0577572	-0.143392	0.0164261	-0.00851819	-0.0583161	0.0434999
	5	SiFT (spatial genes; knn)	0.130249	0.0113469	0.261613	-0.0375295	-0.115046	0.0438221
	6	SiFT (spatial genes; knn)	-0.0521348	-0.105522	-0.00135168	0.00475796	-0.0355658	0.0471788
	7	SiFT (spatial genes; knn)	-0.0587165	-0.109592	-0.00707879	-0.00573569	-0.0451063	0.038189
	8	SiFT (spatial genes; knn)	-0.12052	-0.159513	-0.0800265	0.0219482	-0.0175507	0.0651418
	1	SiFT (OT layers)	0.208488	0.0991359	0.315561	0.0123011	-0.0505404	0.0778552
	2	SiFT (OT layers)	0.109593	0.00212066	0.210011	0.00337925	-0.0558194	0.0582477
	3	SiFT (OT layers)	0.073733	0.00807172	0.134965	-0.0278139	-0.0636843	0.0135258
	4	SiFT (OT layers)	-0.0521437	-0.123641	0.0298463	-0.00986725	-0.0615513	0.0388033
	5	SiFT (OT layers)	0.198003	0.0709832	0.334919	-0.0517661	-0.128358	0.0350966
	6	SiFT (OT layers)	-0.0554493	-0.112606	0.00486347	0.00593563	-0.0368143	0.0515391
	7	SiFT (OT layers)	-0.0520481	-0.100223	-0.00141144	-0.00249575	-0.0427601	0.0391612
	8	SiFT (OT layers)	-0.146191	-0.185609	-0.10503	0.035794	-0.00304048	0.0795233

## Sheet: Figure 4d
Figure 4d
	rep	type	num_markers	pears_mean		mean + std
	0	Original	0	0.42884		num_markers	type	pears_mean (mean)	pears_mean (std)
	0	Original	5	0.442804		0	Original	0.42884	0
	0	Original	10	0.442201		0	SiFT (OT layers)	0.814734	0
	0	SiFT (spatial genes; knn)	0	0.458792		0	SiFT (spatial genes; knn)	0.458792	0
	0	SiFT (spatial genes; knn)	5	0.805906		5	Original	0.477729	0.113679
	0	SiFT (spatial genes; knn)	10	0.842786		5	SiFT (OT layers)	0.902894	0.14943
	0	SiFT (OT layers)	0	0.814734		5	SiFT (spatial genes; knn)	0.623376	0.195759
	0	SiFT (OT layers)	5	0.939888		10	Original	0.444453	0.00299742
	0	SiFT (OT layers)	10	0.965608		10	SiFT (OT layers)	0.959961	0.0032557
	1	Original	0	0.42884		10	SiFT (spatial genes; knn)	0.705378	0.0518755
	1	Original	5	0.76613
	1	Original	10	0.442801
	1	SiFT (spatial genes; knn)	0	0.458792
	1	SiFT (spatial genes; knn)	5	0.841343
	1	SiFT (spatial genes; knn)	10	0.664581
	1	SiFT (OT layers)	0	0.814734
	1	SiFT (OT layers)	5	0.953173
	1	SiFT (OT layers)	10	0.956953
	2	Original	0	0.42884
	2	Original	5	0.447116
	2	Original	10	0.441979
	2	SiFT (spatial genes; knn)	0	0.458792
	2	SiFT (spatial genes; knn)	5	0.127766
	2	SiFT (spatial genes; knn)	10	0.71017
	2	SiFT (OT layers)	0	0.814734
	2	SiFT (OT layers)	5	0.480327
	2	SiFT (OT layers)	10	0.958467
	3	Original	0	0.42884
	3	Original	5	0.445739
	3	Original	10	0.449482
	3	SiFT (spatial genes; knn)	0	0.458792
	3	SiFT (spatial genes; knn)	5	0.698447
	3	SiFT (spatial genes; knn)	10	0.687125
	3	SiFT (OT layers)	0	0.814734
	3	SiFT (OT layers)	5	0.962824
	3	SiFT (OT layers)	10	0.957822
	4	Original	0	0.42884
	4	Original	5	0.537696
	4	Original	10	0.448109
	4	SiFT (spatial genes; knn)	0	0.458792
	4	SiFT (spatial genes; knn)	5	0.611497
	4	SiFT (spatial genes; knn)	10	0.694012
	4	SiFT (OT layers)	0	0.814734
	4	SiFT (OT layers)	5	0.967141
	4	SiFT (OT layers)	10	0.959021
	5	Original	0	0.42884
	5	Original	5	0.459377
	5	Original	10	0.440998
	5	SiFT (spatial genes; knn)	0	0.458792
	5	SiFT (spatial genes; knn)	5	0.637328
	5	SiFT (spatial genes; knn)	10	0.703713
	5	SiFT (OT layers)	0	0.814734
	5	SiFT (OT layers)	5	0.965904
	5	SiFT (OT layers)	10	0.956689
	6	Original	0	0.42884
	6	Original	5	0.444236
	6	Original	10	0.442968
	6	SiFT (spatial genes; knn)	0	0.458792
	6	SiFT (spatial genes; knn)	5	0.722256
	6	SiFT (spatial genes; knn)	10	0.695609
	6	SiFT (OT layers)	0	0.814734
	6	SiFT (OT layers)	5	0.959305
	6	SiFT (OT layers)	10	0.963215
	7	Original	0	0.42884
	7	Original	5	0.473255
	7	Original	10	0.442531
	7	SiFT (spatial genes; knn)	0	0.458792
	7	SiFT (spatial genes; knn)	5	0.593342
	7	SiFT (spatial genes; knn)	10	0.684479
	7	SiFT (OT layers)	0	0.814734
	7	SiFT (OT layers)	5	0.937257
	7	SiFT (OT layers)	10	0.958055
	8	Original	0	0.42884
	8	Original	5	0.325897
	8	Original	10	0.446894
	8	SiFT (spatial genes; knn)	0	0.458792
	8	SiFT (spatial genes; knn)	5	0.613639
	8	SiFT (spatial genes; knn)	10	0.655028
	8	SiFT (OT layers)	0	0.814734
	8	SiFT (OT layers)	5	0.91144
	8	SiFT (OT layers)	10	0.959204
	9	Original	0	0.42884
	9	Original	5	0.435042
	9	Original	10	0.446572
	9	SiFT (spatial genes; knn)	0	0.458792
	9	SiFT (spatial genes; knn)	5	0.582231
	9	SiFT (spatial genes; knn)	10	0.71628
	9	SiFT (OT layers)	0	0.814734
	9	SiFT (OT layers)	5	0.951681
	9	SiFT (OT layers)	10	0.964573

## Sheet: Figure 5c
Figure 5c
		24 hr		36 hr		48 hr
	Original (leiden cluster)	a; APAP_24h_S1_mouse	b; APAP_24h_S2_mouse	a; APAP_36h_S1_mouse	b; APAP_36h_S2_mouse	a; APAP_48h_S1_mouse	b; APAP_48h_S2_mouse	c; APAP_48h_S3_mouse	d; APAP_48h_S4_mouse
	0	0.267498	0.135727	0.220024	0.0906878	0.281497	0.000304321	0.000608643	0.00365186
	1	0	0	0	0	0	0.295156	0.292903	0.411941
	2	0.155122	0.10535	0.0622148	0.0895894	0.145583	0.104521	0.181667	0.155952
	3	0.303137	0.126823	0.209015	0.0636323	0.280159	0.00132567	0.00441891	0.0114892
	4	0.0988372	0.0436047	0.0511628	0.373837	0.338372	0.00290698	0.0645349	0.0267442
	5	0.112538	0.0913897	0.0377644	0.111027	0.172205	0.101964	0.197885	0.175227
	6	0	0	0	0	0.0238727	0.151194	0.4916	0.333333
	SiFT (leiden cluster)	a; APAP_24h_S1_mouse	b; APAP_24h_S2_mouse	a; APAP_36h_S1_mouse	b; APAP_36h_S2_mouse	a; APAP_48h_S1_mouse	b; APAP_48h_S2_mouse	c; APAP_48h_S3_mouse	d; APAP_48h_S4_mouse
	0	0.169641	0.0738462	0.12841	0.101949	0.211692	0.0728205	0.105026	0.136615
	1	0.143449	0.0978441	0.0820896	0.104754	0.167496	0.0948038	0.16639	0.143173
	2	0.183174	0.0804727	0.128869	0.111705	0.173889	0.0717501	0.109736	0.140405
	3	0.000440335	0.00528402	0.0387494	0.0713342	0.213122	0.175694	0.286218	0.209159
	4	0.541667	0.35625	0.03125	0.0270833	0.0145833	0.00208333	0.0104167	0.0166667

## Sheet: Figure 5d
Figure 5d
	cluster group	level_1	Unnamed: 0	ID	Description	setSize	enrichmentScore	NES	pvalue	p.adjust	qvalue	rank	leading_edge	core_enrichment	$-np.log(p_{adj})$	cluster
	clust1	2	GO:0002181	GO:0002181	cytoplasmic translation	132	0.819587	3.19224	3.9576e-54	4.10007e-51	2.25097e-51	387	tags=60%, list=3%, signal=58%	18746/267019/20042/20085/56040/269261/270106/67427/20088/11837/16785/20116/67115/67186/19951/20103/76808/66475/27050/27370/67671/19899/19934/78294/27207/114641/20054/26961/100503670/68436/19944/13681/16898/20102/67248/67945/20005/20044/19941/19921/20115/68052/319195/19933/19988/66480/76846/20090/67097/20055/20091/66481/65019/18458/268449/26451/20068/67025/19982/19946/19981/54127/19943/75617/57808…	50.3872	1
	clust1	11	GO:0007015	GO:0007015	actin filament organization	315	0.522263	2.15215	4.56246e-19	5.4539e-17	2.99423e-17	2016	tags=38%, list=18%, signal=32%	19241/19240/11465/12631/11867/18643/192176/19261/72042/20194/18826/12332/59069/22388/22003/19353/67771/12345/68089/76709/11853/74117/326618/12721/12540/11848/16765/19354/11629/56212/15901/17118/14489/56378/11852/12343/23790/23789/22004/18753/109711/22323/66713/14784/105855/17916/14026/16423/12340/56193/15163/101314/22793/17913/56431/227753/60595/20430/11840/242687/16419/22350/30948/12488/215280/1…	16.2633	1
	clust1	13	GO:0032970	GO:0032970	regulation of actin filament-based process	286	0.525766	2.15706	2.25363e-17	2.33476e-15	1.2818e-15	1924	tags=36%, list=17%, signal=31%	19241/19240/11465/12631/11867/192662/11475/18643/192176/72042/20194/12332/12978/22388/22003/19353/67771/29875/12345/68089/76709/11853/74117/12721/11857/12540/11848/16765/19354/56212/15901/14489/56378/11852/12343/21803/23789/18753/22323/14784/105855/17916/14026/16423/12340/73112/56193/17886/15163/101314/17913/56431/227753/11928/15162/20430/11840/242687/16202/18596/30948/12488/11845/208177/74192/13…	14.6318	1
	clust1	14	GO:0043254	GO:0043254	regulation of protein-containing complex assembly	314	0.512135	2.11009	4.43881e-17	4.3112e-15	2.36688e-15	2026	tags=38%, list=18%, signal=32%	19241/19240/16854/12631/11867/12491/18643/72042/12028/27050/17698/83433/215449/18826/14694/12332/22003/15519/19353/67771/12345/68089/76709/11853/74117/12721/12540/13685/15081/11848/22121/16765/54673/14489/56378/12343/21803/12955/18753/22323/14784/105855/22334/14026/269523/12340/56193/15163/101314/13589/17913/227753/15162/12562/20430/14466/30948/65114/11845/67177/74192/13169/12018/13043/66824/1415…	14.3654	1
	clust1	18	GO:0032956	GO:0032956	regulation of actin cytoskeleton organization	262	0.525795	2.14784	2.2441e-16	1.83544e-14	1.00767e-14	1924	tags=36%, list=17%, signal=31%	19241/19240/11465/12631/11867/192662/18643/192176/72042/20194/12332/12978/22388/22003/19353/67771/29875/12345/68089/76709/11853/74117/12721/11857/12540/11848/16765/19354/56212/15901/14489/56378/11852/12343/21803/23789/18753/22323/14784/105855/17916/14026/16423/12340/56193/15163/101314/17913/56431/227753/15162/20430/11840/242687/16202/18596/30948/12488/11845/208177/74192/13169/268396/13043/66824/1…	13.7363	1
	clust1	22	GO:1902903	GO:1902903	regulation of supramolecular fiber organization	287	0.512391	2.10253	7.39118e-16	5.34228e-14	2.93295e-14	2011	tags=36%, list=18%, signal=31%	19241/19240/11465/12631/11867/18643/192176/72042/20194/27050/83433/12332/22388/22003/19353/67771/12345/68089/76709/11853/74117/12721/12540/11820/11848/16765/15901/14489/56378/12343/23789/12955/18753/22323/14784/105855/56612/14026/16423/12340/56193/15163/101314/13589/234407/58859/17913/56431/227753/100952/12562/15481/15530/20430/11840/242687/30948/11845/208177/74192/13169/268396/13043/66824/14159/…	13.2723	1
	clust1	24	GO:0050900	GO:0050900	leukocyte migration	269	0.500007	2.04516	1.49361e-13	8.14409e-12	4.47117e-12	1978	tags=37%, list=18%, signal=31%	16854/20305/19141/14127/56744/20085/19261/16149/20296/20750/17698/83433/20306/12978/22388/268373/19353/20375/16414/22329/12721/12540/11820/16952/68585/16412/11848/22121/17319/11501/19354/12267/12527/11629/56212/14131/20202/21803/20201/26417/105855/12273/17916/11487/16423/22324/11651/66102/16408/13601/12977/27226/100952/17925/12772/217303/232341/21825/109934/17524/14466/104099/17096/20345/57266/66…	11.0892	1
	clust1	25	GO:0032535	GO:0032535	regulation of cellular component size	263	0.489087	1.99827	1.84011e-12	9.2243e-11	5.06421e-11	2024	tags=35%, list=18%, signal=30%	19241/19240/12631/11867/18643/72042/18148/12332/22388/22003/19353/67771/12345/68089/76709/74117/15516/12721/67891/68585/11848/27279/12567/14489/56378/12343/18753/22323/14784/105855/233489/14026/15982/12340/11651/11750/53869/56193/15163/101314/17913/56431/227753/20430/68576/16202/22350/30948/11826/74772/11845/74192/13169/13043/66824/18613/18472/11426/50918/11773/26889/18049/71929/11518/56443/13430…	10.0351	1

## Sheet: Figure 6c
Figure 6c
		pvalue
	cell_type	Original Data	SiFT
	$\rm{CD}4^{+}\rm{\ T\ cell}$	1	1
	$\rm{T}_{reg}$	0.707487	1
	$\rm{CD}8^{+}\rm{\ T\ cell}$	0	1
	$\gamma \delta \rm{\ T\ cell}$	9.32761e-23	1
	$\rm{MAIT}$	0.504274	1
	$\rm{NK\ CD}56^{low}$	0	1
	$\rm{NK\ CD}56^{high}$	0	1
	$\rm{B\ cell}$	1	1
	$\rm{Plasmablast}$	1	1
	$\rm{CD}14^{+}\rm{\ mono.}$	1	0
	$\rm{CD}16^{+}\rm{\ mono.}$	0	0
	$\rm{cDC}$	2.88091e-07	4.48308e-264
	$\rm{pDC}$	1.4026e-69	2.33114e-224
	$\rm{HSPC}$	1	7.57551e-60
	$\rm{Platelet}$	1	1
	$\rm{RBC}$	1	1
	$\rm{Prolif.\ lymph.}$	3.35526e-231	1
	$\rm{Prolif.\ mono.}$	0.314459	1.30433e-70

## Sheet: Figure 7b
Figure 7b
	ID	Description	GeneRatio	BgRatio	pvalue	p.adjust	qvalue	geneID	Count	x
	GO:0035455	response to interferon-alpha	0.0869565	0.00112168	1.85108e-07	0.000137317	0.000106512	IFITM3/GATA3/IFITM2/IFITM1	4	0.0869565
	GO:0009615	response to virus	0.195652	0.0196026	2.25109e-07	0.000137317	0.000106512	IFITM3/IFI27/IFI6/GATA3/IFITM2/CLU/STMN1/IFITM1/GBP1	9	0.195652
	GO:0060337	type I interferon signaling pathway	0.0869565	0.00267065	6.76157e-06	0.00241559	0.0018737	IFITM3/IFI27/IFITM2/IFITM1	4	0.0869565
	GO:0071357	cellular response to type I interferon	0.0869565	0.00277748	7.91997e-06	0.00241559	0.0018737	IFITM3/IFI27/IFITM2/IFITM1	4	0.0869565
	GO:0046597	negative regulation of viral entry into host cell	0.0652174	0.00112168	1.78985e-05	0.00363936	0.00282294	IFITM3/IFITM2/IFITM1	3	0.0652174
	GO:0051607	defense response to virus	0.130435	0.0141545	4.4271e-05	0.00600118	0.00465493	IFITM3/IFI27/IFI6/IFITM2/IFITM1/GBP1	6	0.130435
	GO:0140546	defense response to symbiont	0.130435	0.0141545	4.4271e-05	0.00600118	0.00465493	IFITM3/IFI27/IFI6/IFITM2/IFITM1/GBP1	6	0.130435
	GO:0035456	response to interferon-beta	0.0652174	0.00170922	6.54972e-05	0.00799066	0.0061981	IFITM3/IFITM2/IFITM1	3	0.0652174
	GO:0006882	cellular zinc ion homeostasis	0.0652174	0.0020297	0.000110254	0.0120011	0.00930885	S100A8/S100A9/MT2A	3	0.0652174
	GO:0030593	neutrophil chemotaxis	0.0869565	0.00550155	0.000118043	0.0120011	0.00930885	S100A8/S100A12/S100A9/FCER1G	4	0.0869565
	GO:0055069	zinc ion homeostasis	0.0652174	0.00213652	0.000128683	0.0120764	0.00936729	S100A8/S100A9/MT2A	3	0.0652174
	GO:0014002	astrocyte development	0.0652174	0.00229676	0.000159909	0.013006	0.0100883	S100A8/S100A9/GRN	3	0.0652174
	GO:1990266	neutrophil migration	0.0869565	0.0065164	0.000226664	0.0137947	0.0107001	S100A8/S100A12/S100A9/FCER1G	4	0.0869565
	GO:0019079	viral genome replication	0.0869565	0.00699712	0.000297529	0.0151244	0.0117315	IFITM3/IFI27/IFITM2/IFITM1	4	0.0869565
	GO:0050729	positive regulation of inflammatory response	0.0869565	0.00758466	0.000404222	0.0182649	0.0141675	S100A8/S100A12/S100A9/GRN	4	0.0869565

## Sheet: Figure 7c
Figure 7c
	cell_type	frac_informative	frac_non-informative	frac_healthy
	$\rm{Prolif.\ mono.}$	0.992272	0.0015456	0.00618238
	$\rm{Plasmablast}$	0.925048	0.0632564	0.0116953
	$\rm{Prolif.\ lymph.}$	0.162981	0.796525	0.040494
	$\rm{HSPC}$	0.182942	0.772559	0.0444994
	$\rm{CD}14^{+}\rm{\ mono.}$	0.87187	0.0431058	0.0850243
	$\rm{B\ cell}$	0.0376071	0.841437	0.120956
	$\rm{RBC}$	0.151584	0.725113	0.123303
	$\rm{Platelet}$	0.57483	0.293873	0.131297
	$\rm{NK\ CD}56^{low}$	0.0219269	0.837954	0.140119
	$\rm{pDC}$	0.407958	0.447749	0.144293
	$\rm{CD}16^{+}\rm{\ mono.}$	0.771602	0.0585208	0.169877
	$\rm{T}_{reg}$	0.0292649	0.788122	0.182613
	$\rm{CD}8^{+}\rm{\ T\ cell}$	0.0225876	0.782215	0.195198
	$\rm{CD}4^{+}\rm{\ T\ cell}$	0.0198408	0.780351	0.199808
	$\rm{NK\ CD}56^{high}$	0.0237172	0.775904	0.200379
	$\rm{cDC}$	0.575526	0.119631	0.304843
	$\rm{MAIT}$	0.0176641	0.675651	0.306685
	$\gamma \delta \rm{\ T\ cell}$	0.0217731	0.627514	0.350713

[truncated: 8 more sheets: Supplementary Figure 3b, Supplementary Figure 3c, Supplementary Figure 4b, Supplementary Figure 4c, Supplementary Figure 5c, Supplementary Figure 11b, Supplementary Figure 13a, Supplementary Figure 13c]
